# Supplementary material for: Antibacterial Activities of Agaricus bisporus Extracts and Their Synergistic Effects with the Antistaphylococcal Drug AFN-1252
Source: Foods. 2024 May 30;13(11):1715. doi: 10.3390/foods13111715 (PMC11172267; doi:10.3390/foods13111715)
Supplement: Supplementary file 1 [file foods-13-01715-s001.zip]

Archive with 1 entries (1 files):
- foods-3019620-supplementary.pdf
